# Supplementary material for: Outcomes in Adults with Celiac Disease Following a Gluten-Free Diet
Source: J Clin Med. 2025 Jul 20;14(14):5144. doi: 10.3390/jcm14145144 (PMC12294898; doi:10.3390/jcm14145144)
Supplement: Supplementary file 1 [file jcm-14-05144-s001.zip]

Archive with 1 entries (1 files):
- jcm-3725199-supplementary.pdf
